# Supplementary material for: Agreement of MyotonPRO Measurements Across Standing and Prone Positions in Adolescents with Idiopathic Scoliosis
Source: J Clin Med. 2026 Jun 29;15(13):5051. doi: 10.3390/jcm15135051 (PMC13362030; doi:10.3390/jcm15135051)
Supplement: Supplementary file 1 [file jcm-15-05051-s001.zip]

Archive with 1 entries (1 files):
- jcm-4353544-supplementary.pdf
